# Supplementary material for: Intermolecular Charge Transfer Induced Sensitization of Yb3+ in β-Diketone Coordination Compounds with Excellent Luminescence Efficiency
Source: Int J Mol Sci. 2025 Jul 16;26(14):6814. doi: 10.3390/ijms26146814 (PMC12295889; doi:10.3390/ijms26146814)
Supplement: Supplementary file 1 [file ijms-26-06814-s001.zip]

Archive with 1 entries (1 files):
- ijms-3727043-supplementary.pdf
